# Supplementary material for: Limited Prognostic Value of Psoas Muscle Indices in Patients Undergoing Revascularization for Chronic Limb-Threatening Ischemia
Source: Med Sci (Basel). 2025 Oct 12;13(4):227. doi: 10.3390/medsci13040227 (PMC12550900; doi:10.3390/medsci13040227)
Supplement: Supplementary file 1 [file medsci-13-00227-s001.zip]

Archive with 1 entries (1 files):
- medsci-3889708-supplementary.pdf
